# Supplementary material for: WAKE-mediated modulation of cVA perception via a hierarchical neuro-endocrine axis in Drosophila male-male courtship behaviour
Source: Nat Commun. 2022 May 6;13:2518. doi: 10.1038/s41467-022-30165-2 (PMC9076693; doi:10.1038/s41467-022-30165-2)
Supplement: Supplementary file 3 — Supplementary Data 1 [file 41467_2022_30165_MOESM3_ESM.xlsx]

## Sheet: 工作表1
Supplementary Data 1. The genotypes and behavior-analytical sample sizes used in each Figure
Figure number	Test Group No.	Genotype	Chromo some	Statistical sample size
Fig. 1b	1	2U	-	18
	2	wake32099	III	18
	3	wakeGS17103	III	19
	4	wakeNP3168	III	17
	5	revrt13-1	III	18
Fig. 1c	1	wake32099	III	6
	2	wake32099/+	III	6
	3	wakeGS17103	III	6
	4	wakeNP3168	III	6
	5	wake32099/wakeGS17103	III	6
	6	wake32099/wakeNP3168	III	6
	7	revrt13-1	III	6
Fig. 2c	1	actin-GeneSwitch/+ (+RU486)	II	16
	2	actin-GeneSwitch/UAS-wakeRNAi-1 (+ethanol)	II	16
	3	actin-GeneSwitch/UAS-wakeRNAi-1 (+RU486)	II	16
	4	actin-GeneSwitch/UAS-wakeRNAi-2 (+ethanol)	II	16
	5	actin-GeneSwitch/UAS-wakeRNAi-2 (+RU486)	II	16
	6	actin-GeneSwitch/+;UAS-wakeRNAi-3/+ (+ethanol)	II;III	16
	7	actin-GeneSwitch/+;UAS-wakeRNAi-3/+ (+RU486)	II;III	16
	8	elav-Gal4/+;tub-gal80ts/+ (+heat shock)	X;II	16
	9	elav-Gal4/+;UAS-wakeRNAi-1/tub-gal80ts (-heat shock)	X;II	16
	10	elav-Gal4/+;UAS-wakeRNAi-1/tub-gal80ts (+heat shock)	X;II	16
	11	elav-Gal4/+;tub-gal80ts/+ (+heat shock)	X;II	16
	12	elav-Gal4/+;UAS-wakeRNAi-2/tub-gal80ts (-heat shock)	X;II	16
	13	elav-Gal4/+;UAS-wakeRNAi-2/tub-gal80ts (+heat shock)	X;II	16
	14	elav-Gal4/+;tub-gal80ts/+;UAS-wakeRNAi-3/+ (-heat shock)	X;II;III	16
	15	elav-Gal4/+;tub-gal80ts/+;UAS-wakeRNAi-3/+ (+heat shock)	X;II;III	16
Fig. 2d	1	actin-GeneSwitch/+ (+RU486)	II	10
	2	actin-GeneSwitch/+;UAS-wakeRNAi-3/+ (+ethanol)	II;III	10
	3	actin-GeneSwitch/+;UAS-wakeRNAi-3/+ (+RU486)	II;III	10
	4	elav-Gal4/+;tub-gal80ts/+ (+heat shock)	X;II	10
	5	elav-Gal4/+;tub-gal80ts/UAS-wakeRNAi-3/+ (-heat shock)	X;II;III	10
	6	elav-Gal4/+;tub-gal80ts/UAS-wakeRNAi-3/+ (+heat shock)	X;II;III	10
Fig. 3b, f		UAS-GFP/+;UAS-GFP/wakeNP3168	II;III	6
Fig. 3c, g		UAS-GFP/+;UAS-GFP/wakeNP3624	II;III	6
Fig. 3d, h		UAS-GFP/+;UAS-GFP/wakeNP1350	II;III	6
Fig. 3e, i		UAS-GFP/+;UAS-GFP/wake15185-Gal4	II;III	6
Fig. 3k		ilp2-LexA/LexAop-myr>STOP>4xSNAP;wakeNP3168/UAS-Bxb1	II;III	8
Fig. 3l		ilp2-LexA/LexAop-myr>STOP>4xSNAP;wakeNP3624/UAS-Bxb1	II;III	8
Fig. 3m		ilp2-LexA/LexAop-myr>STOP>4xSNAP;wakeNP1350/UAS-Bxb1	II;III	8
Fig. 3n		ilp2-LexA/LexAop-myr>STOP>4xSNAP;wake15185-Gal4/UAS-Bxb1	II;III	8
Fig. 4a		ilp2-GeneSwitch/UAS-mCD8::GFP;UAS-mCD8::GFP/+	II;III	6
Fig. 4b		ilp2-GeneSwitch/+;UAS-nlsGFP/+	II;III	6
Fig. 4c	1	wakeNP3624/+	III	18
	2	wakeNP3624/UAS-wakeRNAi-3	III	18
	3	wake15185-Gal4/+	III	18
	4	wake15185-Gal4/UAS-wakeRNAi-3	III	18
	5	wakeNP3168/+	III	18
	6	wakeNP3168/UAS-wakeRNAi-3	III	18
	7	wakeNP1350/+	III	18
	8	wakeNP1350/UAS-wakeRNAi-3	III	18
	9	UAS-wakeRNAi-3/+	III	18
	10	ilp2-GeneSwitch/+ (+RU486)	III	18
	11	ilp2-GeneSwitch/+;UAS-wakeRNAi-3/+ (+ethanol)	II;III	18
	12	ilp2-GeneSwitch/+;UAS-wakeRNAi-3/+ (+RU486)	II;III	18
Fig. 4d	13	wakeNP3168/+	III	10
	14	UAS-wakeRNAi-3/+	III	10
	15	wakeNP3168/UAS-wakeRNAi-3	III	10
	16	ilp2-GeneSwitch/+ (+RU486)	II	10
	17	ilp2-GeneSwitch/+;UAS-wakeRNAi-3/+ (+ethanol)	II;III	10
	18	ilp2-GeneSwitch/+;UAS-wakeRNAi-3/+ (+RU486)	II;III	11
Fig. 5a		ilp2-LexA/LexAop-myr>STOP>4xSNAP;rdl2-1-Gal4/UAS-Bxb1	II;III	6
Fig. 5b		ilp2-GeneSwitch/UAS-wake-RG::HA	II	6
Fig. 5c	1	ilp2-GeneSwitch/+ (+RU486)	II	18
	2	ilp2-GeneSwitch/UAS-rdlRNAi-1 (+ethanol)	II	18
	3	ilp2-GeneSwitch/UAS-rdlRNAi-1 (+RU486)	II	18
	4	ilp2-GeneSwitch/+ (+RU486)	II	18
	5	ilp2-GeneSwitch/+;UAS-rdlRNAi-2/+ (+ethanol)	II;III	18
	6	ilp2-GeneSwitch/+;UAS-rdlRNAi-2/+ (+RU486)	II;III	18
	7	ilp2-GeneSwitch/+;UAS-wakeRNAi-3/+ (+RU486)	II;III	24
	8	ilp2-GeneSwitch/UAS-rdl;UAS-wakeRNAi-3/+ (+RU486)	II;III	24
	9	ilp2-GeneSwitch/UAS-wakeRNAi-2 (+RU486)	II	25
	10	UAS-rdl/+;ilp2-GeneSwitch/UAS-wakeRNAi-2 (+RU486)	X;II	22
	11	ilp2-GeneSwitch/+ (+RU486)	II	18
	12	UAS-rdl/+;ilp2-GeneSwitch/+ (+ethanol)	X:II	18
	13	UAS-rdl/+;ilp2-GeneSwitch/+ (+RU486)	X;II	25
Fig. 6a1, a4		ilp2-GeneSwitch/+ (+RU486)	II	9
Fig. 6a2, a5		ilp2-GeneSwitch/+;UAS-wakeRNAi-3/+ (+ethanol)	II;III	9
Fig. 6a3, a6		ilp2-GeneSwitch/+;UAS-wakeRNAi-3/+ (+RU486)	II;III	9
Fig. 6b	1	ilp2-GeneSwitch/+ (+RU486)	II	9
	2	ilp2-GeneSwitch/+;UAS-wakeRNAi-3/+ (+ethanol)	II;III	9
	3	ilp2-GeneSwitch/+;UAS-wakeRNAi-3/+ (+RU486)	II;III	9
	4	ilp2-GeneSwitch/+ (+RU486)	II	9
	5	ilp2-GeneSwitch/+;UAS-wakeRNAi-3/+ (+ethanol)	II;III	9
	6	ilp2-GeneSwitch/+;UAS-wakeRNAi-3/+ (+RU486)	II;III	9
Fig. 6c	1	ilp2-GeneSwitch/+;ilp2'HF (+RU486)	II;III	5
	2	ilp2-GeneSwitch/UAS-wakeRNAi-1;ilp2'HF (+RU486)	II;III	5
Fig. 6e	1	wake32099 (+DMSO)	III	18
	2	wake32099 (+A-443654)	III	18
	3	wake32099 (+LY294002)	III	18
	4	wake32099 (+DMSO)	III	17
	5	wake32099 (+Wortmannin)	III	18
	6	ilp2-GeneSwitch/+;UAS-wakeRNAi-3/+ (+RU486;+DMSO)	II;III	18
	7	ilp2-GeneSwitch/+;UAS-wakeRNAi-3/+ (+RU486;+A-443654)	II;III	18
	8	ilp2-GeneSwitch/+;UAS-wakeRNAi-3/+ (+RU486;+LY294002)	II;III	19
	9	ilp2-GeneSwitch/+;UAS-wakeRNAi-3/+ (+RU486; +Wortmannin)	II;III	18
	10	wake32099 (+DMSO)	III	19
	11	wake32099 (+A-443654)	III	18
	12	wake32099 (+LY294002)	III	18
	13	wake32099 (+Wortmannin)	III	17
Fig. 6f	1	actin-GeneSwitch/+;UAS-wakeRNAi-3/+ (+RU486)	II;III	18
	2	actin-GeneSwitch/UAS-InRDN;UAS-wakeRNAi-3/+ (+RU486)	II;III	18
	3	actin-GeneSwitch/+;UAS-wakeRNAi-3/+ (+RU486)	II;III	18
	4	actin-GeneSwitch/UAS-PI3KDN;UAS-wakeRNAi-3/+ (+RU486)	II;III	18
	5	actin-GeneSwitch/+;UAS-wakeRNAi-3/+ (+RU486)	II;III	18
	6	actin-GeneSwitch/UAS-chicoRNAi;UAS-wakeRNAi-3/+ (+RU486)	II;III	18
	7	actin-GeneSwitch/+;ilp2-LexA/LexAop-wakemir (+RU486)	II;III	18
	8	actin-GeneSwitch/UAS-InRDN;ilp2-LexA/LexAop-wakemir (+RU486)	II;III	18
	9	ilp2-GeneSwitch/+;UAS-wakeRNAi-3/+ (+RU486)	II;III	25
	10	ilp2-GeneSwitch/+;ilp2,3,5/UAS-wakeRNAi-3 (+RU486)	II;III	17
	11	actin-GeneSwitch/+ (+RU486)	II	27
	12	actin-GeneSwitch/UAS-InRDN (+RU486)	II	22
	13	actin-GeneSwitch/UAS-PI3KDN (+RU486)	II	27
	14	actin-GeneSwitch/UAS-chicoRNAi (+RU486)	II	24
Fig. 6g	1	ilp2-GeneSwitch/UAS-rdlRNAi-1 (+RU486;+DMSO)	II	25
	2	ilp2-GeneSwitch/UAS-rdlRNAi-1 (+RU486;+Wortmannin)	II	18
	3	ilp2-GeneSwitch/+;UAS-rdlRNAi-2/+ (+RU486;+DMSO)	II;III	18
	4	ilp2-GeneSwitch/+;UAS-rdlRNAi-2/+ (+RU486;+Wortmannin)	II;III	18
	5	ilp2-GeneSwitch/UAS-rdlRNAi-1 (+RU486)	II	18
	6	ilp2-GeneSwitch/UAS-rdlRNAi-1;ilp2,3,5/+ (+RU486)	II;III	16
	7	ilp2-GeneSwitch/+;UAS-rdlRNAi-2/+ (+RU486)	II;III	18
	8	ilp2-GeneSwitch/+;UAS-rdlRNAi-2/ilp2,3,5 (+RU486)	II;III	18
Fig. 7a	1	Aug21-Gal4/+	II	18
	2	UAS-InRCA/+	II	18
	3	Aug21-Gal4/UAS-InRCA	II	18
	4	jhamt-Gal4/+	II	18
	5	UAS-InRCA/+	II	18
	6	jhamt-Gal4/UAS-InRCA	II	18
	7	Aug21-Gal4/+;ilp2-LexA/LexAop-wakemir	II;III	18
	8	UAS-InRDN/+;ilp2-LexA/LexAop-wakemir	II;III	18
	9	Aug21-Gal4/UAS-InRDN;ilp2-LexA/LexAop-wakemir	II;III	18
	10	UAS-chicoRNAi/+;ilp2-LexA/LexAop-wakemir	II;III	18
	11	Aug21-Gal4//UAS-chicoRNAi;ilp2-LexA/LexAop-wakemir	II;III	18
	12	jhamt-Gal4/+;ilp2-LexA/LexAop-wakemir	II;III	24
	13	UAS-InRDN/+;ilp2-LexA/LexAop-wakemir	II;III	24
	14	jhamt-Gal4/UAS-InRDN;ilp2-LexA/LexAop-wakemir	II;III	24
	15	UAS-chicoRNAi/+;ilp2-LexA/LexAop-wakemir	II;III	24
	16	jhamt-Gal4//UAS-chicoRNAi;ilp2-LexA/LexAop-wakemir	II;III	24
Fig. 7b	1	wake32099	III	15
	2	wake32099 (+Precocene I)	III	15
	3	Aug21-Gal4/+;ilp2-LexA/LexAop-wakemir	II;III	18
	4	UAS-jhamtRNAi/+;ilp2-LexA/LexAop-wakemir	II;III	18
	5	Aug21-Gal4/UAS-jhamtRNAi;ilp2-LexA/LexAop-wakemir	II;III	18
	6	UAS-hmgcrRNAi/+;ilp2-LexA/LexAop-wakemir	II;III	18
	7	Aug21-Gal4/UAS-hmgcrRNAi;ilp2-LexA/LexAop-wakemir	II;III	18
	8	jhamt-Gal4/+;ilp2-LexA/LexAop-wakemir	II;III	24
	9	UAS-jhamtRNAi/+;ilp2-LexA/LexAop-wakemir	II;III	24
	10	jhamt-Gal4/UAS-jhamtRNAi;ilp2-LexA/LexAop-wakemir	II;III	24
	11	UAS-hmgcrRNAi/+;ilp2-LexA/LexAop-wakemir	II;III	24
	12	jhamt-Gal4/UAS-hmgcrRNAi;ilp2-LexA/LexAop-wakemir	II;III	24
	13	wake32099	III	19
	14	wake32099 (+Precocene I)	III	18
	15	jhamt-Gal4/+	II	18
	16	jhamt-Gal4/UAS-jhamtRNAi	II	18
	17	Jhamt-Gal4/UAS-hmgcrRNAi	II	17
Fig. 7c1		ilp2-GeneSwitch/+;+ (+RU486)	II	3
		ilp2-GeneSwitch/+;UAS-wakeRNAi-3/+ (+RU486)	II;III	3
Fig. 8a1	1	Aug21-Gal4/+	II	4
	2	Aug21-Gal4/UAS-InRCA	II	4
	3	Aug21-Gal4/UAS-Jhamt	II	4
	4	ilp2-GeneSwitch/+ (+RU486)	II	5
	5	ilp2-GeneSwitch/+;UAS-wakeRNAi-3/+ (+RU486)	II;III	6
	6	Aug21-Gal4/+	II	4
	7	Aug21-Gal4/UAS-InRCA	II	4
	8	Aug21-Gal4/UAS-Jhamt	II	4
	9	ilp2-GeneSwitch/+ (+RU486)	II	5
	10	ilp2-GeneSwitch/+;UAS-wakeRNAi-3/+ (+RU486)	II;III	6
Fig. 8a2	11	wake32099	III	3
	12	revrt13-1	III	3
Fig. 8b	1	fruP1-Gal4/+	III	18
	2	UAS-EcRRNAi/+	III	18
	3	fruP1-Gal4/UAS-EcRRNAi	III	18
	4	wake32099 (+ethanol)	III	15
	5	wake32099 (+chromafenozide)	III	15
	6	wake32099 (+ethanol)	III	15
	7	wake32099 (+20E)	III	15
	8	ilp2-LexA/LexAop-wakemir;fruP1-Gal4/+	II;III	18
	9	ilp2-LexA/LexAop-wakemir;UAS-EcR.A/+	II;III	18
	10	ilp2-LexA/LexAop-wakemir;fruP1-Gal4/UAS-EcR.A	II;III	18
Fig. 8c	1	Or67d-Gal4/+	II	18
	2	UAS-EcRRNAi/+	III	18
	3	Or67d-Gal4/+;+/UAS-EcRRNAi	II;III	18
	4	Or67d-Gal4/+ (+heat shock)	II	18
	5	tub-Gal80ts/UAS-EcRRNAi (+heat shock)	III	18
	6	Or67d-Gal4/+;tub-Gal80ts/UAS-EcRRNAi (+heat shock)	II;III	18
	7	Or67d-Gal4/LexAop-wakemir;ilp2-LexA	II;III	18
	8	Or67d-Gal4/LexAop-wakemir;ilp2-LexA/UAS-EcR.A	II;III	18
Fig. 8d	1	wake32099 (+ethanol)	III	19
	2	wake32099 (+20E)	III	18
	3	Or67d-Gal4/+	II	17
	4	UAS-EcR.A/+	III	18
	5	Or67d-Gal4/+;UAS-EcR.A/+	II;III	18
Fig. 9a1		Or67d-Gal4/UAS-brp::GFP;tub-Gal80ts/+	II;III	10
Fig. 9a1'		Or67d-Gal4/UAS-brp::GFP;tub-Gal80ts/+	II;III	11
Fig. 9a2		Or67d-Gal4/UAS-brp::GFP;tub-Gal80ts/UAS-EcRRNAi	II;III	19
Fig. 9a2'		Or67d-Gal4/UAS-brp::GFP;tub-Gal80ts/UAS-EcRRNAi	II;III	18
Fig. 9b1		Or67d-Gal4/UAS-brp::GFP	II	11
Fig. 9b2		Or67d-Gal4/UAS-brp::GFP;wake32099	II;III	7
Fig. 9b2'		Or67d-Gal4/UAS-brp::GFP;wake32099	II;III	10
Fig. 9c1		Or67d-Gal4/UAS-brp::GFP;ilp2-LexA/+	II;III	15
Fig. 9c2		Or67d-Gal4/UAS-brp::GFP;ilp2-LexA/LexAop-wakemir	II;III	11
Fig. 9d	1	Or67d-Gal4/UAS-brp::GFP;tub-Gal80ts/+ (-heat shock)	II;III	10
	2	Or67d-Gal4/UAS-brp::GFP;tub-Gal80ts/+ (+heat shock)	II;III	11
	3	Or67d-Gal4/UAS-brp::GFP;tub-Gal80ts/UAS-EcRRNAi (-heat shock)	II;III	19
	4	Or67d-Gal4/UAS-brp::GFP;tub-Gal80ts/UAS-EcRRNAi (+heat shock)	II;III	18
	5	Or67d-Gal4/UAS-brp::GFP	II	11
	6	Or67d-Gal4/UAS-brp::GFP;wake32099	II;III	17
	7	Or67d-Gal4/UAS-brp::GFP;ilp2-LexA/+	II;III	15
	8	Or67d-Gal4/UAS-brp::GFP;ilp2-LexA/LexAop-wakemir	II;III	11
Fig. 9e		Or67d-Gal4/UAS-GCaMP6	II	-
		Or67d-Gal4/UAS-GCamp6;UAS-EcRRNAi/+	II;III	-
Fig. 9f		Or67d-Gal4/UAS-GCamp6	II	-
		Or67d-Gal4/UAS-GCamp6;wake32099	II;III	-
Fig. 9g		Or67d-Gal4/UAS-GCamp6;ilp2-LexA/+	II;III	-
		Or67d-Gal4/UAS-GCamp6;ilp2-LexA/LexAop-wakemir	II;III	-
Fig. 9h	1	Or67d-Gal4/UAS-GCamp6	II	9
	2	Or67d-Gal4/UAS-GCamp6;UAS-EcRRNAi/+	II;III	11
	3	Or67d-Gal4/UAS-GCamp6	II	9
	4	Or67d-Gal4/UAS-GCamp6;UAS-EcRRNAi/+	II;III	11
	5	Or67d-Gal4/UAS-GCamp6	II	8
	6	Or67d-Gal4/UAS-GCamp6;wake32099	II;III	9
	7	Or67d-Gal4/UAS-GCamp6	II	8
	8	Or67d-Gal4/UAS-GCamp6;wake32099	II;III	9
	9	Or67d-Gal4/UAS-GCamp6;ilp2-LexA/+	II;III	14
	10	Or67d-Gal4/UAS-GCamp6;ilp2-LexA/LexAop-wakemir	II;III	8
	11	Or67d-Gal4/UAS-GCamp6;ilp2-LexA/+	II;III	14
	12	Or67d-Gal4/UAS-GCamp6;ilp2-LexA/LexAop-wakemir	II;III	8
Fig. S3	1	2U		18
	2	w1118		18
	3	Canton-S		18
	4	Oregon-R		18
Fig. S4	1	elav-Gal4/+	X	5
	2	elav-Gal4/+;UAS-wakeRNAi-1/+	X;II	5
	3	elav-Gal4/+;UAS-wakeRNAi-2/+	X;II	5
	4	elav-Gal4/+;;UAS-wakeRNAi-3/+	X;III	6
	5	elav-Gal4/+;UAS-wake-RGHA	X;II	5
Fig. S6a		UAS-GFP/+;UAS-GFP/wakeNP3168-Gal4	II;III	6
Fig. S6b		UAS-GFP/+;UAS-GFP/wakeNP3624-Gal4	II;III	6
Fig. S6c		UAS-GFP/+;UAS-GFP/wakeNP1350-Gal4	II;III	6
Fig. S6d		UAS-GFP/+;UAS-GFP/wake15185-Gal4	II;III	6
Fig. S7	1	ilp2-GeneSwitch/UAS-wake-RG;wake32099 (+ethanol)	II;III	16
	2	ilp2-GeneSwitch/UAS-wake-RG;wake32099 (+RU486)	II;III	16
	3	pdf-Gal4/+		18
	4	pdf-Gal4;UAS-wakeRNAi-3/+		18
Fig. S8a	1	revrt13-1	III	23
	2	wake32099	III	27
	3	UAS-wakeRNAi-3/+ (+RU486)	III	12
	4	ilp2-GeneSwitch/+;UAS-wakeRNAi-3/+ (+ethanol)	II;III	12
	5	ilp2-GeneSwitch/+;UAS-wakeRNAi-3/+ (+RU486)	II;III	12
Fig. S8b1	1	revrt13-1	III	8
	2	wake32099	III	8
	3	ilp2-GeneSwitch/+ (+RU486)	II	10
	4	ilp2-GeneSwitch/+;UAS-wakeRNAi-3/+ (+ethanol)	II;III	7
	5	ilp2-GeneSwitch/+;UAS-wakeRNAi-3/+ (+RU486)	II;III	8
Fig. S8b2	6	revrt13-1	III	32
	7	wake32099	III	32
	8	ilp2-GeneSwitch/+ (+RU486)	II	32
	9	ilp2-GeneSwitch/+;UAS-wakeRNAi-3/+ (+ethanol)	II;III	32
	10	ilp2-GeneSwitch/+;UAS-wakeRNAi-3/+ (+RU486)	II;III	32
Fig. S9b		UAS-mCD8::GFP/rdl2-1-Gal4	III	6
Fig. S9a		UAS-nlsGFP/rdl2-1-Gal4	III	8
Fig. S10a		UAS-nls::GFP/+; GMR-Gal4/+	II;III	10
Fig. S10b		UAS-RdlHA/+;GMR-Gal4/+	II;III	10
Fig. S11a		ilp2-GeneSwtich/UAS-Rdl-GFP;UAS-tdTomato/+ (+RU486)	II;III	10
Fig. S11b		ilp2-GeneSwtich/UAS-Rdl-GFP;UAS-tdTomato/UAS-wakeRNAi-3 (+RU486)	II;III	10
Fig.11c	1	ilp2-GeneSwtich/UAS-Rdl::GFP;UAS-tdTomato/+ (+RU486)	II;III	19
	2	ilp2-GeneSwtich/UAS-Rdl::GFP;UAS-tdTomato/UAS-wakeRNAi-3 (+RU486)	II;III	18
	3	ilp2-GeneSwtich/UAS-Rdl::GFP;UAS-tdTomato/+ (+RU486)	II;III	40
	4	ilp2-GeneSwtich/UAS-Rdl::GFP;UAS-tdTomato/UAS-wakeRNAi-3 (+RU486)	II;III	41
	5	ilp2-GeneSwtich/UAS-Rdl::GFP;UAS-tdTomato/+ (+RU486)	II;III	40
	6	ilp2-GeneSwtich/UAS-Rdl::GFP;UAS-tdTomato/UAS-wakeRNAi-3 (+RU486)	II;III	41
Fig. S12a1, a3		tGPH	II	10
Fig. S12a2, a4		tGPH;wake32099	II;III	10
Fig. S12b	1	tGPH	II	10
	2	tGPH;wake32099	II;III	10
	3	tGPH	II	10
	4	tGPH;wake32099	II;III	10
Fig. S12c	1	ilp2-GeneSwitch/+ (+RU486)	II	24
	2	ilp2-GeneSwitch/UAS-ilp2 (+ethanol)	II	25
	3	ilp2-GeneSwitch/UAS-ilp2 (+RU486)	II	24
Fig. S13a1		revrt13-1	III	98
		wake32099	III	97
Fig. S13a2		ilp2-GeneSwitch/+;UAS-wakeRNAi-3/+ (+ehtanol)	II;III	87
		ilp2-GeneSwitch/+;UAS-wakeRNAi-3/+ (+RU486)	II;III	94
Fig. S13a3		ilp2-GeneSwitch/UAS-rdlRNAi-1 (+ethanol)	II	95
		ilp2-GeneSwitch/UAS-rdlRNAi-1 (+RU486)	II	100
Fig. S13b1		revrt13-1	III	100
		wake32099	III	100
Fig. S13b2		ilp2-GeneSwitch/+;UAS-wakeRNAi-3/+ (+ehtanol)	II;III	100
		ilp2-GeneSwitch/+;UAS-wakeRNAi-3/+ (+RU486)	II;III	100
Fig. S13b3		ilp2-GeneSwitch/UAS-rdlRNAi-1 (+ethanol)	II	100
		ilp2-GeneSwitch/UAS-rdlRNAi-1 (+RU486)	II	100
Fig. S14a-c		2U	-	6
Fig. S14d, e		Or67d-Gal4;UAS-mCD8::GFP	II;III	6
Fig. S15a		Or67d-Gal4/+;UAS-mCD8::GFP/+	II;III	17
Fig. S15b		Or67d-Gal4/+;UAS-mCD8::GFP/UAS-EcRRNAi	II;III	16
Fig. S15c		Or67d-Gal4/UAS-mCD8::GFP;+/ilp2-LexA	II;III	10
Fig. S15d		Or67d-Gal4/UAS-mCD8::GFP;LexAop-wakemir/ilp2-LexA	II;III	12
Fig. S15e	1	Or67d-Gal4/+;UAS-mCD8::GFP/+	II;III	17
	2	Or67d-Gal4/+;UAS-mCD8::GFP/UAS-EcRRNAi	II;III	16
	3	Or67d-Gal4/UAS-mCD8::GFP;+/ilp2-LexA	II;III	10
	4	Or67d-Gal4/UAS-mCD8::GFP;LexAop-wakemir/ilp2-LexA	II;III	12
	5	Or67d-Gal4/+;UAS-mCD8::GFP/+	II;III	17
	6	Or67d-Gal4/+;UAS-mCD8::GFP/UAS-EcRRNAi	II;III	16
	7	Or67d-Gal4/UAS-mCD8::GFP;+/ilp2-LexA	II;III	10
	8	Or67d-Gal4/UAS-mCD8::GFP;LexAop-wakemir/ilp2-LexA	II;III	12
